# Supplementary material for: Rubus urticifolius Compounds with Antioxidant Activity, and Inhibition Potential against Tyrosinase, Melanin, Hyaluronidase, Elastase, and Collagenase
Source: Pharmaceuticals (Basel). 2024 Jul 13;17(7):937. doi: 10.3390/ph17070937 (PMC11280343; doi:10.3390/ph17070937)
Supplement: Supplementary file 1 [file pharmaceuticals-17-00937-s001.zip]

Archive with 1 entries (1 files):
- pharmaceuticals-3112475-supplementary.pdf
